# Supplementary material for: Deficiency of Adipose Triglyceride Lipase Induces Metabolic Syndrome and Cardiomyopathy in Zebrafish
Source: Int J Mol Sci. 2022 Dec 21;24(1):117. doi: 10.3390/ijms24010117 (PMC9820674; doi:10.3390/ijms24010117)
Supplement: Supplementary file 1 [file ijms-24-00117-s001.zip]

Archive with 1 entries (1 files):
- ijms-2073325-supplementary.pdf
